# Supplementary material for: Influence of Curved Video Laryngoscope Blade Sizes and Patient Heights on Video Laryngoscopic Views: A Randomized Controlled Trial
Source: J Pers Med. 2024 Feb 15;14(2):209. doi: 10.3390/jpm14020209 (PMC10889943; doi:10.3390/jpm14020209)
Supplement: Supplementary file 1 [file jpm-14-00209-s001.zip]

Archive with 1 entries (1 files):
- jpm-2876074-supplementary.pdf
